# Supplementary material for: A daily global mesoscale ocean eddy dataset from satellite altimetry
Source: Sci Data. 2015 Jun 9;2:150028. doi: 10.1038/sdata.2015.28 (PMC4460914; doi:10.1038/sdata.2015.28)
Supplement: Supplementary file 1 [file sdata201528-isa1.zip]

Archive with 3 entries (3 files):
- i_Investigation.txt
- s_study_Faghmous.txt
- a_assay_Faghmous.txt
