# Supplementary material for: A daily global mesoscale ocean eddy dataset from satellite altimetry
Source: Sci Data. 2015 Jun 9;2:150028. doi: 10.1038/sdata.2015.28 (PMC4460914; doi:10.1038/sdata.2015.28)
Supplement: Supplementary file 1 [file sdata201528-isa1.zip › s_study_Faghmous.txt]

Source Name	Comment[Data Source URL]	Characteristics[environment type]	Term Source REF	Term Accession Number	Comment[start year]	Comment[end year]	Protocol REF	Sample Name
Archiving, Validation, and Interpretation of Satellite Oceanographic	http://www.aviso.altimetry.fr	mesoscale marine eddy	ENVO	ENVO:01000069	1993	2014	Experimental setup	Delayed Time
Archiving, Validation, and Interpretation of Satellite Oceanographic	http://www.aviso.altimetry.fr	mesoscale marine eddy	ENVO	ENVO:01000069	1993	2014	Experimental setup	all sat merged
