# Supplementary material for: A daily global mesoscale ocean eddy dataset from satellite altimetry
Source: Sci Data. 2015 Jun 9;2:150028. doi: 10.1038/sdata.2015.28 (PMC4460914; doi:10.1038/sdata.2015.28)
Supplement: Supplementary Table 1 [file sdata201528-s2.xls]

## Sheet: Sheet1
	Stats										Lat	Lon	Amplitude	ThreshFound	SurfaceArea	Date	MeanGeoSpeed	Cyc
	Area	MajorAxisLength	MinorAxisLength	Orientation	ConvexImage	Extrema	Solidity	Extent	PixelIdList	Intensity
1	9	4.4308	2.8842	6.0474	3x4 logic	8x2 double	1	0.75	[1036, 1037, …, 564]	5.6305	50.5632	0.1393	1.1997	-16.23	4860	20090101	2.7809	-1
2	24	6.5338	4.9417	47.0925	6x6 logic	8x2 double	0.96	0.6667	[14567, 14568, …, 312]	-10.4245	-30.9858	0.5649	3.4195	-6.0745	15875	20090101	2.7581	-1
3	118	16.324	9.2909	4.4495	9x16 logic	8x2 double	0.9833	0.8194	[7854, 7855, …, 9870]	-40.8884	-32.9755	12.1201	37.3855	1.2116	76599	20090101	6.236	-1
…	…	…	…	…	…	…	…	…	…	…	…	…	…	…	…	…	…	…
100	11	5.0335	3.1399	80.0084	5x3 logic	8x2 double	1	0.7333	[725, 726, …, 1023]	-4.2265	-39.1113	0.9924	1.9084	-0.6265	6584	20090101	2.6503	-1
Area: the number of pixels in the eddy feature
MajorAxisLength: Scalar specifying the length (in pixels) of the major axis of the eddy feature that has the same normalized second central moments as the eddy region.
MinorAxisLength: the length (in pixels) of the minor axis of the eddy that has the same normalized second central moments as the eddy region.
Orientation: the angle (in degrees ranging from -90 to 90 degrees) between the x-axis and the major axis of the eddy that has the same second-moments as the eddy region.
ConvexImage: Binary image (0 or 1) that specifies the convex hull, with all pixels within the hull filled in (i.e., set to on). A Convex Hull is minimal set that can contain a set of pixels
Extrema: 8-by-2 matrix that specifies the extrema points in the region
Solidity: Scalar specifying the proportion of the pixels in the convex hull that are also in the feature. This tell us how compact or distorted the feature is
Extent: Scalar that specifies the ratio of pixels in the region to pixels in the total bounding box.
PixelIdList: p-element vector containing the linear indices of the pixels the form of the eddy's body
Intensity the maximum (for anticyclonic) or minimum (for cyclonic) SLA value within the eddy
Lat: the latitude value of eddy centroid.
Lon: the longitude value of eddy centroid.
Amplitude: the magnitude of the difference between the estimated basal height of the eddy boundary and the extremum value of SLA within the eddy interior.
ThreshFound: thresholding value when the eddy was found.
SurfaceArea: The surface area in squared kilometers
Date: the date eddy was found.
MeanGeoSpeed: the mean geostrophic speed computed from the SLA anomalies within the eddy's contour
Cyc: the eddy's rotational direction -1 for cyclonic, 1 for anti-cyclonic.
